# Supplementary material for: Reprogramming Cdr2-Dependent Geometry-Based Cell Size Control in Fission Yeast
Source: Curr Biol. 2019 Jan 21;29(2):350–358.e4. doi: 10.1016/j.cub.2018.12.017 (PMC6345630; doi:10.1016/j.cub.2018.12.017)
Supplement: Data S1. MATLAB Code for the Calculation of Cell Geometry Features and Analysis of Fluorescence Data, Related to STAR Methods [file mmc2.zip]

Archive with 1 entries (1 files):
- Data_S1_-_CellDataAnalysis.m
