# Supplementary material for: Reprogramming Cdr2-Dependent Geometry-Based Cell Size Control in Fission Yeast
Source: Curr Biol. 2019 Jan 21;29(2):350–358.e4. doi: 10.1016/j.cub.2018.12.017 (PMC6345630; doi:10.1016/j.cub.2018.12.017)
Supplement: Data S1. MATLAB Code for the Calculation of Cell Geometry Features and Analysis of Fluorescence Data, Related to STAR Methods [file mmc2.zip › Data_S1_-_CellDataAnalysis.m]

clear all
clc

%%
%% Code for:
%% - reading the segmentation output from Microbetracker or Morphometrics
%% - calculate radius, length, surface area and volume of the cell
%% - read the image with the mEGFP-Cdr2 fluorescence intensity
%% - calculate Cdr2 data (nodal intensity, nodal density, cytoplasmic density and total cdr2 intensity)
%%

dx=0.0653; %pixel size
Ncolonies=[20];     %number of imaged colonies

%input files
Dbase='';           %main folder with all the data
FolderStrain{1}=''; %subfolder for the strain/experiment
FolderPos{1}='\';   %subfolder for the image position of that strain/experiment

%output file (with full path)
FileDATA{1}='.mat';

disp('CREATE COMPLETE DATASET')
for y=1
    tic
    disp('-----------------')
    disp(FolderPos{y})
    DATA=[];
    
    k=1;
    disp(FolderStrain{y})
    for s=20:Ncolonies(y) %colony #
        SGname=[Dbase,FolderStrain{y},FolderPos{y},num2str(s),'\.mat']; %file from Microbetracker or Morphometrics (last segmentation item is the background)
        disp(SGname)
        load(SGname);  
        SPname=[Dbase,FolderStrain{y},FolderPos{y},num2str(s),'\.tif']; %image (sum_projection of the GFP intensity)
        ImgSum=imread(SPname);  
        Z0name=[Dbase,FolderStrain{y},FolderPos{y},num2str(s),'\.tif']; %middle z-plane -1 
        ImgCyt=double(imread(Z0name));  
        Z0name=[Dbase,FolderStrain{y},FolderPos{y},num2str(s),'\.tif']; %middle z-plane
        ImgCyt=ImgCyt+double(imread(Z0name));  
        Z0name=[Dbase,FolderStrain{y},FolderPos{y},num2str(s),'\.tif']; %middle z-plane +1
        ImgCyt=ImgCyt+double(imread(Z0name));  
        
        % background substraction
        bgsum=sum(sum(double(ImgSum).*double(Segmentation.backg)))/nnz(Segmentation.backg);
        ImgSum=(double(ImgSum)-bgsum);
        bgcyt=sum(sum(double(ImgCyt).*double(Segmentation.backg)))/nnz(Segmentation.backg);
        ImgCyt=(double(ImgCyt)-bgcyt);
        

        DATA.ImgSum(:,:,s)=ImgSum;
        Numcell=size(Segmentation.cell,3);
        if nnz(Segmentation.cell(:,:,1))==0
            Numcell=0;
        end
        for c=1:Numcell %cell c in colony s
            disp(['   - cell no.',num2str(c),'    (tot.cells:',num2str(k),')'])
            DATA.Cell(:,:,k)=Segmentation.cell(:,:,c);
            Border=conv2(double(Segmentation.cell(:,:,c)),[0 1 0; 1 -4 1; 0 1 0],'same')<0;
            [rbor, cbor]=find(Border==1);
            
            % HOW TO FIND SYMMETRY AXIS BY PCA
            [xx yy]=find(DATA.Cell(:,:,k)==1);
            pp=pca([xx, yy]);
            p(1)=pp(2,1)/pp(1,1);
            baric=[mean(xx) mean(yy)];
            p(2)=baric(2)-p(1)*baric(1);            
                
            x1=0; %point 1
            x2=0; %point 2
            d1=1e10; d2=1e10;
            for t=1:1:length(rbor)
                if F_DistancePL([rbor(t) cbor(t)],p)<d1
                    d1=F_DistancePL([rbor(t) cbor(t)],p);
                    x1=t;
                end
            end
            for t=1:1:length(rbor)
                if F_DistancePL([rbor(t) cbor(t)],p)<d2 && norm([rbor(x1) cbor(x1)]-[rbor(t) cbor(t)])>50
                    d2=F_DistancePL([rbor(t) cbor(t)],p);
                    x2=t;
                end
            end
            DATA.x1(k,:)=[rbor(x1) cbor(x1)]; %extreme point 1 of the symmetry axis
            DATA.x2(k,:)=[rbor(x2) cbor(x2)]; %extreme point 2 of the symmetry axis
            
            
            %CELL PROFILE ALONG THE SEMGENT x1...x2 (rotation axis)
            Fradius=[]; 
            Xradius=[]; 
            for b=1:length(rbor)
                [Fradius(b) Xradius(b)]=F_Distance3P(DATA.x1(k,:),DATA.x2(k,:),[rbor(b) cbor(b)]);
            end
            fp=find(Fradius>=0);
            fn=find(Fradius<=0);
            Xradiusp=Xradius(fp)*dx;
            [Xradiusp,Ip]=sort(Xradiusp,'ascend');
            Xradiusn=Xradius(fn)*dx;
            [Xradiusn,In]=sort(Xradiusn,'ascend');
            Fradiusp=Fradius(fp(Ip))*dx;
            Fradiusn=Fradius(fn(In))*dx;
            
            
            Fradiusp=[0 mean(Fradiusp(1:3)) (Fradiusp(1:end-4)+Fradiusp(2:end-3)+Fradiusp(3:end-2)+Fradiusp(4:end-1)+Fradiusp(5:end))/5 mean(Fradiusp(end-2:end)) 0];
            Fradiusn=[0 mean(Fradiusn(1:3)) (Fradiusn(1:end-4)+Fradiusn(2:end-3)+Fradiusn(3:end-2)+Fradiusn(4:end-1)+Fradiusn(5:end))/5 mean(Fradiusn(end-2:end)) 0];
            DFradiusp=[(Fradiusp(2)-Fradiusp(1))/(Xradiusp(2)-Xradiusp(1)), (Fradiusp(3:end)-Fradiusp(1:end-2))./(Xradiusp(3:end)-Xradiusp(1:end-2)), (Fradiusp(end)-Fradiusp(end-1))/(Xradiusp(end)-Xradiusp(end-1))];
            DFradiusn=[(Fradiusn(2)-Fradiusn(1))/(Xradiusn(2)-Xradiusn(1)), (Fradiusn(3:end)-Fradiusn(1:end-2))./(Xradiusn(3:end)-Xradiusn(1:end-2)), (Fradiusn(end)-Fradiusn(end-1))/(Xradiusn(end)-Xradiusn(end-1))];
            DFradiusp(find(abs(DFradiusp)>10))=10*sign(DFradiusp(find(abs(DFradiusp)>10)));
            DFradiusn(find(abs(DFradiusn)>10))=10*sign(DFradiusn(find(abs(DFradiusn)>10)));
                      
            alfa=0.7;
            DATA.GEO(1,k)=mean(Fradiusp(find(Fradiusp>alfa*max(Fradiusp))))/2+mean(-Fradiusn(find(-Fradiusn>alfa*max(-Fradiusn))))/2; %radius
            DATA.GEO(2,k)=norm(DATA.x1(k,:)-DATA.x2(k,:))*dx; %length
            DATA.GEO(3,k)=pi*trapz(Xradiusp,Fradiusp.*sqrt(1+DFradiusp.^2))-pi*trapz(Xradiusn,Fradiusn.*sqrt(1+DFradiusn.^2)); %area rotation
            DATA.GEO(4,k)=0.5*pi*trapz(Xradiusp,Fradiusp.^2)+0.5*pi*trapz(Xradiusn,Fradiusn.^2); %volume rotation
            DATA.GEO(5,k)=2*pi*DATA.GEO(1,k)*DATA.GEO(2,k); %area=2piRL
            DATA.GEO(6,k)=pi*DATA.GEO(1,k)^2*DATA.GEO(2,k)-2/3*pi*DATA.GEO(1,k)^3; %volume=piR^2L-2/3piR^3
            
                        
            %CDR2 PROFILE ALONG THE SEMGENT x1...x2 (rotation axis)
            [rcel, ccel]=find(DATA.Cell(:,:,k)==1);
            Xpos=[]; 
            Ipos=[];
            for b=1:length(rcel)
                [Q Xpos(b)]=F_Distance3P(DATA.x1(k,:),DATA.x2(k,:),[rcel(b) ccel(b)]);
                Ipos(b)=ImgSum(rcel(b),ccel(b))/1e5;
            end    
            Xpos=Xpos*dx;
            aX0=linspace(min(Xpos),max(Xpos),100);
            [oI aX]=F_SumClustering (Xpos,Ipos,aX0);
            DATA.IofX{k}=[aX; oI]; 
            DATA.RofX{k}=[Xradiusp, Xradiusn(end:-1:1); Fradiusp, Fradiusn(end:-1:1)];
            
            [m s n c]=F_mean_variance_cake(DATA.IofX{k}(1,:),DATA.IofX{k}(2,:));
            M(k)=m;
            S(k)=2*sqrt(s);
            xcp=find(abs(Xradiusp-M(k))<=S(k));
            xcn=find(abs(Xradiusn-M(k))<=S(k));
            DATA.GEO(7,k)=S(k); %width Anodal
            DATA.GEO(8,k)=mean(abs([Fradiusp(xcp),Fradiusn(xcn)])); %radius Anodal
            DATA.GaussianCake(k,:)=[m s n c];

            %CYTOPLASMIC (middle z-plane +/-1) CDR2 PROFILE ALONG THE SEMGENT x1...x2 (rotation axis)
            cyto=conv2(DATA.Cell(:,:,k),ones(4,4),'same')>0;
            [rcel, ccel]=find(cyto==1);
            Xpos=[]; 
            Ipos=[];
            for b=1:length(rcel)
                [Q Xpos(b)]=F_Distance3P(DATA.x1(k,:),DATA.x2(k,:),[rcel(b) ccel(b)]);
                Ipos(b)=ImgCyt(rcel(b),ccel(b))/1e5;
            end    
            Xpos=Xpos*dx;
            xcyto=find(abs(Xpos-M(k))>S(k));
            
            %CDR2 NODAL INTENSITY (Isum), NODAL DENSITY (Dsum, dx=+/-0.5um, dx=+/-1um, entire nodal width), CYTOPLASMIC LEVEL (Cyto), TOTAL IN THE CELL (Itot)
            xi=find(abs(DATA.IofX{k}(1,:)-M(k))<S(k));
            xd05=find(abs(DATA.IofX{k}(1,:)-M(k))<0.5);
            xd1=find(abs(DATA.IofX{k}(1,:)-M(k))<1);
            DATA.Isum(k)=sum(DATA.IofX{k}(2,xi));
            DATA.Dsum05(k)=sum(DATA.IofX{k}(2,xd05))/DATA.GEO(1,k);
            DATA.Dsum1(k)=sum(DATA.IofX{k}(2,xd1))/DATA.GEO(1,k);
            DATA.Dsum(k)=sum(DATA.IofX{k}(2,xi))/(DATA.GEO(1,k)*DATA.GEO(7,k));
            DATA.Cyto(k)=mean(Ipos(xcyto));
            DATA.Itot(k)=sum(sum(double(conv2(DATA.Cell(:,:,k),ones(5,5),'same')>0).*ImgSum));
          
                 
            k=k+1;        
        end
    end
    disp(' ')

    
    save(FileDATA{y},'DATA')
    toc
end
 
return


%%FUNCTIONS---------------------------------------------------------------

function  d = F_DistancePL(x0,p)    %distance of x0 from line y=ax+b
    a=p(1); b=p(2);
    d=abs(a*x0(1)-x0(2)+b)/sqrt(a^2+1);
end

function  [d, d1] = F_Distance3P(x1,x2,x3)     %distance of x3 from the x1-x2 line
    if norm(x2-x3)~=0 && norm(x1-x3)~=0
        v12=double(x2(:)-x1(:));
        v13=double(x3(:)-x1(:));
        d1=real((v13'*v12)/norm(v12));
        d=real(norm(v13)*sqrt(1-((v13'*v12)/(norm(v12)*norm(v13)))^2));
        if x1(1)~=x2(1)
            p=polyfit([x1(1), x2(1)],[x1(2), x2(2)],1);
            d=d*sign(x3(2)-x3(1)*p(1)-p(2));        
        else       
            d=d*sign(x3(1)-x1(1));
        end
    else
        d=0;
        if norm(x2-x3)==0
            d1=norm(x2-x1);
        else
            d1=0;
        end
    end
end

function [mo ma]=F_SumClustering (x,y,a)  %grouping pixels according to their position along the symmetry axis
    [o a0]=hist(x,[(3*a(1)-a(2))/2, a, (3*a(end)-a(end-1))/2]);
    o=o(2:end-1);
    q=find(x<=(a(1)/2+a(2)/2));
    ma(1)=mean(x(q));
    mo(1)=sum(y(q));
    for j=2:length(a)-1
        x1=(a(j)+a(j-1))/2;
        x2=(a(j)+a(j+1))/2;
        q=find(((x>x1).*(x<=x2))==1);
        ma(j)=mean(x(q));
        mo(j)=sum(y(q));
    end
    q=find(x>(a(end)/2+a(end-1)/2));
    ma(length(a))=mean(x(q));
    mo(length(a))=sum(y(q));

    t=find(isnan(mo+ma)==0);
    mo=mo(t);
    ma=ma(t);
end

function [m s n c]=F_mean_variance_cake (X,f) %fitting of the Cdr2 profile along the symmetry axis
    X=X(:);
    f=f(:);
    f=(f-0.5*(mean(f(1:20))+mean(f(end-19:end))));
    f=f.*(f>0);
%     f=f(:)/sum(f);
    m=sum(X.*f)/sum(f);
    s=sum((X.^2).*f)/sum(f)-m^2;
    p0=[m sqrt(s) 1 0];
    
    F=@(p)F_error(X,f,p);
    options=optimset('MaxFunEvals',1e5);
    [popt fval]=fminsearch(F,p0,options);
    m=popt(1);
    s=popt(2)^2;
    n=abs(popt(3));
    c=abs(popt(4));  
end

function e=F_error (X,Y,p)
    f=abs(p(3))*pdf('normal',X,p(1),abs(p(2)));
    R=(max(X)-min(X))/2;
    xc=(max(X)+min(X))/2;
    c=abs(p(4))*real(sqrt(R^2-(X-xc).^2));
    e=norm(Y-f-c);
end
